# Supplementary material for: Differences in Multi-Faceted Lifestyles in Response to the COVID-19 Pandemic and Their Association with Depression and Quality of Life of Older Adults in South Korea: A Cross-Sectional Study
Source: Nutrients. 2021 Nov 17;13(11):4124. doi: 10.3390/nu13114124 (PMC8625190; doi:10.3390/nu13114124)
Supplement: Supplementary file 1 [file nutrients-13-04124-s001.zip]

Archive with 1 entries (1 files):
- nutrients-1432128-supplementary.pdf
